# Supplementary material for: Assessing the burden and spatial distribution of Taenia solium human neurocysticercosis in Ecuador (2013–2017)
Source: PLoS Negl Trop Dis. 2020 Jun 8;14(6):e0008384. doi: 10.1371/journal.pntd.0008384 (PMC7302800; doi:10.1371/journal.pntd.0008384)
Supplement: S4 File — (XLSX) [file pntd.0008384.s004.xlsx]

## Sheet: Supl_table1
	Supplementary table 1. Projected population by age group between years 2010-2020 for Ecuador.
	Age group	2010	2011	2012	2013	2014	2015	2016	2017	2018	2019	2020
	< 1 año	341045	340137	338879	337546	336328	335228	334222	333325	332505	331773	331139
	1 - 4	1351092	1354679	1355579	1353854	1350471	1346286	1341797	1337525	1333643	1330131	1326976
	5 - 9	1634344	1647886	1660237	1671194	1679973	1685985	1689023	1688923	1686099	1681685	1676535
	10 - 14	1544371	1563804	1582267	1599563	1615587	1630352	1643923	1656326	1667361	1676222	1682311
	15 - 19	1428026	1450240	1472111	1493458	1514164	1534163	1553360	1571587	1588668	1604530	1619198
	20 - 24	1308184	1327741	1347944	1368846	1390316	1412068	1433761	1455114	1475955	1496206	1515761
	25 - 29	1200294	1219448	1238243	1256868	1275550	1294477	1313879	1333918	1354586	1375773	1397212
	30 - 34	1085084	1108251	1130672	1152203	1172832	1192678	1211920	1230770	1249445	1268169	1287159
	35 - 39	962575	985799	1009471	1033394	1057356	1081112	1104371	1126901	1148564	1169326	1189296
	40 - 44	852413	872314	892785	913959	935873	958496	981713	1005358	1029261	1053221	1076995
	45 - 49	748333	767987	787417	806708	825984	845420	865241	885641	906723	928541	951067
	50 - 54	635339	656158	676809	697202	717270	737032	756514	775775	794899	814014	833293
	55 - 59	519642	538666	558237	578249	598561	619035	639488	659812	679880	699650	719133
	60 - 64	415192	430165	445897	462384	479614	497521	516024	535058	554533	574322	594271
	65 - 69	324889	335970	347699	360071	373082	386769	401157	416270	432109	448661	465854
	70 - 74	246584	253790	261706	270288	279507	289321	299743	310756	322359	334530	347342
	75 - 79	178942	182358	186427	191120	196452	202419	209014	216192	223937	232203	240977
	80 +	235879	231038	228593	227842	228546	230482	233580	237726	242881	249029	256124
	Total	15012228	15266431	15520973	15774749	16027466	16278844	16528730	16776977	17023408	17267986	17510643
	Source: Instituto Nacional de Estadísticas y Censos (INEC). Proyecciones poblacionales. Available from: https://www.ecuadorencifras.gob.ec/proyecciones-poblacionales/
