# Supplementary material for: Assessing the burden and spatial distribution of Taenia solium human neurocysticercosis in Ecuador (2013–2017)
Source: PLoS Negl Trop Dis. 2020 Jun 8;14(6):e0008384. doi: 10.1371/journal.pntd.0008384 (PMC7302800; doi:10.1371/journal.pntd.0008384)
Supplement: S5 File — (XLSX) [file pntd.0008384.s005.xlsx]

## Sheet: Hoja1
code_1	CODIGO	Lat	Lon	SpatialLong	Spatiallat	cantones	B68	B69	G40	G41	G43	G91	Código	Nombre _canton	pop	TB68	TB69	TG40	TG41	TG43	TG91
0101	0101	-2.86149	-79.22	697860	9683563	CUENCA	0	182	1673	50	134	576	101	CUENCA	580703	0	3.13413	28.8099	0.861026	2.30755	9.91902
0102	0102	-3.17949	-79.1593	704542	9648385	GIRON	0	3	44	7	6	4	102	GIRON	13169.6	0	0.0516615	0.757703	0.120544	0.103323	0.0688821
0103	0103	-2.91864	-78.7764	747169	9677155	GUALACEO	0	4	114	3	8	21	103	GUALACEO	46939.8	0	0.0688821	1.96314	0.0516615	0.137764	0.361631
0104	0104	-3.32978	-79.1189	709010	9631756	NABON	0	0	16	0	3	2	104	NABON	17010.4	0	0	0.275528	0	0.0516615	0.034441
0105	0105	-2.7534	-78.7419	751048	9695427	PAUTE	0	3	81	1	13	10	105	PAUTE	27974.6	0	0.0516615	1.39486	0.0172205	0.223867	0.172205
0106	0106	-3.19242	-79.5275	663619	9647021	PUCARA	0	1	46	0	0	0	106	PUCARA	10591.6	0	0.0172205	0.792144	0	0	0
0107	0107	-3.13271	-79.268	692468	9653579	SAN_FERNANDO	0	0	11	0	0	0	107	SAN FERNANDO	4184.4	0	0	0.189426	0	0	0
0108	0108	-3.20233	-79.3635	681846	9645897	SANTA_ISABEL	0	3	57	2	0	5	108	SANTA ISABEL	20117.4	0	0.0516615	0.981569	0.034441	0	0.0861026
0109	0109	-3.12984	-78.8539	738510	9653811	SIGSIG	0	12	92	2	6	4	109	SIGSIG	29377.6	0	0.206646	1.58429	0.034441	0.103323	0.0688821
0110	0110	-3.48918	-79.1306	707669	9614130	ONA	0	0	2	0	0	1	110	OÑA	3941.8	0	0	0.034441	0	0	0.0172205
0111	0111	-2.98663	-78.734	751871	9669626	CHORDELEG	0	2	22	0	0	0	111	CHORDELEG	14147.8	0	0.034441	0.378851	0	0	0
0112	0112	-2.85773	-78.6547	760725	9683866	EL_PAN	0	0	15	0	0	0	112	EL PAN	3147.8	0	0	0.258308	0	0	0
0113	0113	-2.67827	-78.5627	770997	9703699	SEVILLA_DE_ORO	0	1	33	4	3	0	113	SEVILLA DE ORO	6526.8	0	0.0172205	0.568277	0.0688821	0.0516615	0
0114	0114	-2.77327	-78.7015	755538	9693220	GUACHAPALA	0	1	8	4	0	4	114	GUACHAPALA	3719	0	0.0172205	0.137764	0.0688821	0	0.0688821
0115	0115	-2.97784	-79.5986	655744	9670758	CAMILO_PONCE_ENRIQUEZ	0	2	7	0	3	2	115	CAMILO PONCE ENRIQUEZ	28849.6	0	0.034441	0.120544	0	0.0516615	0.034441
0201	0201	-1.41462	-79.0495	717019	9843550	GUARANDA	0	7	125	2	8	34	201	GUARANDA	102555	0	0.120544	2.15256	0.034441	0.137764	0.585497
0202	0202	-2.01157	-79.1211	708983	9777539	CHILLANES	0	3	32	2	9	2	202	CHILLANES	17644.6	0	0.0516615	0.551056	0.034441	0.154985	0.034441
0203	0203	-1.67325	-79.1447	706398	9814958	CHIMBO	0	0	15	1	0	4	203	SAN JOSE DE CHIMBO	17012.6	0	0	0.258308	0.0172205	0	0.0688821
0204	0204	-1.45549	-79.2627	693287	9839050	ECHEANDIA	0	1	12	0	0	1	204	ECHEANDIA	13403.6	0	0.0172205	0.206646	0	0	0.0172205
0205	0205	-1.79445	-79.1038	710940	9801549	SAN_MIGUEL	0	2	32	1	3	1	205	SAN MIGUEL	28900.4	0	0.034441	0.551056	0.0172205	0.0516615	0.0172205
0206	0206	-1.60816	-79.2188	698156	9822163	CALUMA	0	0	7	0	0	2	206	CALUMA	15051.8	0	0	0.120544	0	0	0.034441
0207	0207	-1.28689	-79.2924	689989	9857696	LAS_NAVES	0	0	3	0	0	0	207	LAS NAVES	6897.4	0	0	0.0516615	0	0	0
0301	0301	-2.62647	-78.7466	750549	9709468	AZOGUES	0	33	305	6	25	101	301	AZOGUES	79910.2	0	0.568277	5.25226	0.103323	0.430513	1.73927
0302	0302	-2.67256	-78.9656	726175	9704412	BIBLIAN	0	9	51	1	7	19	302	BIBLIAN	22882.4	0	0.154985	0.878246	0.0172205	0.120544	0.32719
0303	0303	-2.50523	-79.0483	717012	9722933	CANAR	0	40	239	3	8	29	303	CAÑAR	65711.8	0	0.688821	4.1157	0.0516615	0.137764	0.499395
0304	0304	-2.44859	-79.3819	679913	9729247	LA_TRONCAL	0	3	132	5	2	23	304	LA TRONCAL	66305.6	0	0.0516615	2.27311	0.0861026	0.034441	0.396072
0305	0305	-2.49126	-78.9183	731471	9724456	EL_TAMBO	0	3	16	0	4	9	305	EL TAMBO	11155.8	0	0.0516615	0.275528	0	0.0688821	0.154985
0306	0306	-2.7629	-78.9394	729076	9694416	DELEG	0	3	16	0	1	1	306	DELEG	6623.8	0	0.0516615	0.275528	0	0.0172205	0.0172205
0307	0307	-2.46423	-79.0669	714954	9727471	SUSCAL	0	4	11	0	0	3	307	SUSCAL	5870.6	0	0.0688821	0.189426	0	0	0.0516615
0401	0401	0.906105	-78.1433	817976	10100277	TULCAN	0	13	168	0	10	66	401	TULCAN	96425.4	0	0.223867	2.89305	0	0.172205	1.13655
0402	0402	0.475603	-77.9228	842565	10052645	BOLIVAR1	0	5	11	1	1	13	402	BOLIVAR1	15320.2	0	0.0861026	0.189426	0.0172205	0.0172205	0.223867
0403	0403	0.712534	-78.0403	829461	10078862	ESPEJO	0	7	21	1	4	2	403	ESPEJO	13961	0	0.120544	0.361631	0.0172205	0.0688821	0.034441
0404	0404	0.722421	-78.1993	811748	10079945	MIRA	0	2	8	0	1	1	404	MIRA	12419.2	0	0.034441	0.137764	0	0.0172205	0.0172205
0405	0405	0.56712	-77.8153	854549	10062781	MONTUFAR	0	5	31	2	1	1	405	MONTUFAR	33146.2	0	0.0861026	0.533836	0.034441	0.0172205	0.0172205
0406	0406	0.612794	-77.7144	865788	10067844	SAN_PEDRO_DE_HUACA	0	0	8	0	0	2	406	SAN PEDRO DE HUACA	8456.4	0	0	0.137764	0	0	0.034441
0501	0501	-0.794448	-78.5804	769298	9912111	LATACUNGA	0	7	353	3	58	86	501	LATACUNGA	191513	0	0.120544	6.07884	0.0516615	0.99879	1.48096
0502	0502	-0.802625	-79.1413	706839	9911239	LA_MANA	1	1	37	0	5	6	502	LA MANA	50037.4	0.199851	0.0172205	0.637159	0	0.0861026	0.103323
0503	0503	-1.10057	-79.155	705305	9878290	PANGUA	0	0	14	0	2	0	503	PANGUA	23816.2	0	0	0.241087	0	0.034441	0
0504	0504	-0.991621	-78.9005	733642	9890322	PUJILI	0	1	91	0	11	8	504	PUJILI	75978	0	0.0172205	1.56707	0	0.189426	0.137764
0505	0505	-1.06138	-78.6178	765114	9882583	SALCEDO	0	1	55	1	5	15	505	SALCEDO	63983.4	0	0.0172205	0.947128	0.0172205	0.0861026	0.258308
0506	0506	-0.824292	-78.7428	751211	9908820	SAQUISILI	0	0	6	0	2	5	506	SAQUISILI	28838	0	0	0.103323	0	0.034441	0.0861026
0507	0507	-0.635521	-78.9266	730755	9929710	SIGCHOS	0	0	10	1	2	1	507	SIGCHOS	23176	0	0	0.172205	0.0172205	0.034441	0.0172205
0601	0601	-1.71971	-78.6346	763162	9809757	RIOBAMBA	0	49	505	7	119	129	601	RIOBAMBA	249829	0	0.843805	8.69636	0.120544	2.04924	2.22145
0602	0602	-2.29556	-78.7418	751145	9746072	ALAUSI	0	5	84	0	17	8	602	ALAUSI	45733.2	0	0.0861026	1.44652	0	0.292749	0.137764
0603	0603	-1.81574	-78.844	739840	9799162	COLTA	0	2	21	0	6	6	603	COLTA	46102.8	0	0.034441	0.361631	0	0.103323	0.103323
0604	0604	-1.75065	-78.5391	773794	9806320	CHAMBO	0	0	16	0	3	2	604	CHAMBO	12913.2	0	0	0.275528	0	0.0516615	0.034441
0605	0605	-2.33451	-78.9054	732932	9741792	CHUNCHI	0	3	21	0	2	3	605	CHUNCHI	13077.4	0	0.0516615	0.361631	0	0.034441	0.0516615
0606	0606	-2.03874	-78.6386	762676	9774464	GUAMOTE	0	5	20	0	4	8	606	GUAMOTE	52404.2	0	0.0861026	0.34441	0	0.0688821	0.137764
0607	0607	-1.54389	-78.6618	760161	9829211	GUANO	0	3	46	1	4	4	607	GUANO	46630.4	0	0.0516615	0.792144	0.0172205	0.0688821	0.0688821
0608	0608	-2.01702	-78.9303	730215	9776911	PALLATANGA	0	0	11	0	1	1	608	PALLATANGA	12205	0	0	0.189426	0	0.0172205	0.0172205
0609	0609	-1.56642	-78.4499	783748	9826690	PENIPE	0	0	4	0	3	2	609	PENIPE	7023.4	0	0	0.0688821	0	0.0516615	0.034441
0610	0610	-2.21398	-79.0803	713502	9755149	CUMANDA	0	0	3	1	0	2	610	CUMANDA	15548.2	0	0	0.0516615	0.0172205	0	0.034441
0701	0701	-3.32113	-79.9444	617269	9632849	MACHALA	1	30	482	17	70	145	701	MACHALA	273326	0.0365863	0.516615	8.30029	0.292749	1.20544	2.49697
0702	0702	-3.59977	-80.0894	601129	9602062	ARENILLAS	0	1	46	2	12	4	702	ARENILLAS	30688.8	0	0.0172205	0.792144	0.034441	0.206646	0.0688821
0703	0703	-3.55309	-79.7171	642500	9607173	ATAHUALPA	0	0	8	1	4	3	703	ATAHUALPA	6287.6	0	0	0.137764	0.0172205	0.0688821	0.0516615
0704	0704	-3.76877	-79.8377	629069	9583345	BALSAS	0	2	13	0	4	1	704	BALSAS	8137.8	0	0.034441	0.223867	0	0.0688821	0.0172205
0705	0705	-3.44161	-79.6275	652461	9619485	CHILLA	0	0	3	0	1	0	705	CHILLA	2502.4	0	0	0.0516615	0	0.0172205	0
0706	0706	-3.16931	-79.7887	634597	9649613	EL_GUABO	0	2	62	7	4	20	706	EL GUABO	57738	0	0.034441	1.06767	0.120544	0.0688821	0.34441
0707	0707	-3.46188	-80.1868	590326	9617315	HUAQUILLAS	0	3	109	3	15	19	707	HUAQUILLAS	55303	0	0.0516615	1.87704	0.0516615	0.258308	0.32719
0708	0708	-3.78001	-79.9319	618599	9582116	MARCABELI	0	0	18	0	3	0	708	MARCABELI	5989	0	0	0.309969	0	0.0516615	0
0709	0709	-3.32874	-79.7344	640608	9631980	PASAJE	0	4	66	5	9	9	709	PASAJE	81869.8	0	0.0688821	1.13655	0.0861026	0.154985	0.154985
0710	0710	-3.70317	-79.7807	635406	9590589	PINAS	0	3	39	0	15	6	710	PIÑAS	28721.6	0	0.0516615	0.6716	0	0.258308	0.103323
0711	0711	-3.7409	-79.5027	666278	9586371	PORTOVELO	0	1	26	1	11	5	711	PORTOVELO	13413.4	0	0.0172205	0.447733	0.0172205	0.189426	0.0861026
0712	0712	-3.49488	-79.9016	622003	9613635	SANTA_ROSA	1	4	150	1	12	20	712	SANTA ROSA	77175.4	0.129575	0.0688821	2.58308	0.0172205	0.206646	0.34441
0713	0713	-3.54516	-79.5201	664376	9608018	ZARUMA	0	3	34	3	15	7	713	ZARUMA	25533.6	0	0.0516615	0.585497	0.0516615	0.258308	0.120544
0714	0714	-3.80366	-80.0684	603439	9579519	LAS_LAJAS	0	1	3	0	2	2	714	LAS LAJAS	5012	0	0.0172205	0.0516615	0	0.034441	0.034441
0801	0801	0.794981	-79.6257	652919	10087895	ESMERALDAS	0	5	380	2	43	103	801	ESMERALDAS	208516	0	0.0861026	6.54379	0.034441	0.740482	1.77371
0802	0802	0.730163	-78.9505	728088	10080757	ELOY_ALFARO	0	0	70	1	14	1	802	ELOY ALFARO	43616.2	0	0	1.20544	0.0172205	0.241087	0.0172205
0803	0803	0.535751	-79.9322	618825	10059227	MUISNE	0	0	32	1	1	3	803	MUISNE	30514.4	0	0	0.551056	0.0172205	0.0172205	0.0516615
0804	0804	0.362074	-79.4389	673731	10040035	QUININDE	0	3	78	1	9	14	804	QUININDE	136872	0	0.0516615	1.3432	0.0172205	0.154985	0.241087
0805	0805	0.986954	-78.6761	758628	10109179	SAN_LORENZO	0	1	51	1	8	2	805	SAN LORENZO	52674.8	0	0.0172205	0.878246	0.0172205	0.137764	0.034441
0806	0806	0.788047	-79.8594	626918	10087120	ATACAMES	0	0	58	1	3	34	806	ATACAMES	49038.4	0	0	0.99879	0.0172205	0.0516615	0.585497
0807	0807	0.85274	-79.3406	684656	10094293	RIOVERDE	0	1	44	0	1	1	807	RIOVERDE	29776	0	0.0172205	0.757703	0	0.0172205	0.0172205
0808	0808	-0.0482813	-79.4406	673546	9994661	LA_CONCORDIA	0	0	0	0	1	4	808	LA CONCORDIA	48598	0	0	0	0	0.0172205	0.0688821
0901	0901	-2.33227	-80.1599	593414	9742185	GUAYAQUIL	0	87	3863	179	512	913	901	GUAYAQUIL	2.58864e+06	0	1.49818	66.5228	3.08247	8.8169	15.7223
0902	0902	-1.94695	-79.5474	661560	9784734	ALFREDO_BAQUERIZO_MORENO	0	1	23	0	2	8	902	ALFREDO BAQUERIZO MORENO	29037.4	0	0.0172205	0.396072	0	0.034441	0.137764
0903	0903	-2.8926	-79.7341	640699	9680200	BALAO	0	0	19	1	1	0	903	BALAO	23744.4	0	0	0.32719	0.0172205	0.0172205	0
0904	0904	-1.29024	-79.9073	621568	9857363	BALZAR	0	0	40	5	4	7	904	BALZAR	58364	0	0	0.688821	0.0861026	0.0688821	0.120544
0905	0905	-1.53097	-80.0875	601502	9830759	COLIMES	0	0	4	2	2	5	905	COLIMES	25345.2	0	0	0.0688821	0.034441	0.034441	0.0861026
0906	0906	-1.9009	-79.9432	617538	9789857	DAULE	0	3	105	6	2	15	906	DAULE	147340	0	0.0516615	1.80815	0.103323	0.034441	0.258308
0907	0907	-2.23085	-79.777	635994	9753366	DURAN	0	32	300	9	34	38	907	DURAN	278393	0	0.551056	5.16615	0.154985	0.585497	0.654379
0908	0908	-0.987883	-79.6603	649072	9890779	EMPALME	0	0	82	4	8	14	908	EL EMPALME	81896	0	0	1.41208	0.0688821	0.137764	0.241087
0909	0909	-2.29497	-79.3601	682356	9746231	EL_TRIUNFO	0	1	72	0	2	7	909	EL TRIUNFO	52733.4	0	0.0172205	1.23988	0	0.034441	0.120544
0910	0910	-2.1183	-79.5601	660132	9765788	MILAGRO	0	4	297	8	15	40	910	MILAGRO	186556	0	0.0688821	5.11449	0.137764	0.258308	0.688821
0911	0911	-2.54872	-79.6209	653326	9718206	NARANJAL	0	0	54	0	1	24	911	NARANJAL	82606.2	0	0	0.929908	0	0.0172205	0.413292
0912	0912	-2.15407	-79.3978	678179	9761816	NARANJITO	0	0	89	0	2	6	912	NARANJITO	41301.2	0	0	1.53263	0	0.034441	0.103323
0913	0913	-1.63685	-79.9193	620216	9819046	PALESTINA	0	0	4	0	8	7	913	PALESTINA	17615.6	0	0	0.0688821	0	0.137764	0.120544
0914	0914	-1.85106	-80.289	579074	9795386	PEDRO_CARBO	0	16	31	1	0	4	914	PEDRO CARBO	48499.4	0	0.275528	0.533836	0.0172205	0	0.0688821
0916	0916	-1.98297	-79.783	635346	9780771	SAMBORONDON	0	0	37	0	2	14	916	SAMBORONDON	84736	0	0	0.637159	0	0.034441	0.241087
0918	0918	-1.71452	-80.0352	607319	9810467	SANTA_LUCIA	0	0	11	1	81	22	918	SANTA LUCIA	42817.8	0	0	0.189426	0.0172205	1.39486	0.378851
0919	0919	-1.80511	-79.8027	633170	9800436	SALITRE	0	0	63	0	4	4	919	URBINA JADO	62868.4	0	0	1.08489	0	0.0688821	0.0688821
0920	0920	-2.14369	-79.6793	646874	9762993	SAN_JACINTO_DE_YAGUACHI	0	0	31	3	5	6	920	YAGUACHI	70501.8	0	0	0.533836	0.0516615	0.0861026	0.103323
0921	0921	-2.55673	-80.4382	562453	9717389	PLAYAS	0	1	40	1	7	6	921	PLAYAS	50976.6	0	0.0172205	0.688821	0.0172205	0.120544	0.103323
0922	0922	-2.03726	-79.4076	677102	9774733	SIMON_BOLIVAR	0	0	6	1	1	1	922	SIMON BOLIVAR	29268	0	0	0.103323	0.0172205	0.0172205	0.0172205
0923	0923	-2.2392	-79.3821	679922	9752401	CRNEL._MARCELINO_MARIDUEÃ‘A_	0	0	12	0	1	2	923	CORONEL MARCELINO MARIDUEÑA	12875	0	0	0.206646	0	0.0172205	0.034441
0924	0924	-1.85018	-80.0803	602292	9795472	LOMAS_DE_SARGENTILLO	0	0	16	2	0	1	924	LOMAS DE SARGENTILLO	21554.4	0	0	0.275528	0.034441	0	0.0172205
0925	0925	-1.96523	-80.0494	605716	9782752	NOBOL	0	0	11	1	0	3	925	NOBOL	23227.4	0	0	0.189426	0.0172205	0	0.0516615
0927	0927	-2.15629	-79.2022	699940	9761546	GNRAL._ANTONIO_ELIZALDE	0	0	4	0	1	3	927	GENERAL ANTONIO ELIZALDE	12090.2	0	0	0.0688821	0	0.0172205	0.0516615
0928	0928	-1.96242	-80.1626	593134	9783070	ISIDRO_AYORA	0	0	6	0	0	1	928	ISIDRO AYORA	12845.8	0	0	0.103323	0	0	0.0172205
1001	1001	0.508846	-78.1771	814232	10056312	IBARRA	0	26	354	6	33	59	1001	IBARRA	204571	0	0.447733	6.09606	0.103323	0.568277	1.01601
1002	1002	0.333638	-78.1998	811715	10036921	ANTONIO_ANTE	0	8	47	0	5	15	1002	ANTONIO ANTE	49665.4	0	0.137764	0.809364	0	0.0861026	0.258308
1003	1003	0.357142	-78.5837	768949	10039510	COTACACHI	0	6	32	3	2	10	1003	COTACACHI	43076.8	0	0.103323	0.551056	0.0516615	0.034441	0.172205
1004	1004	0.227254	-78.3232	797964	10025146	OTAVALO	0	24	185	1	5	30	1004	OTAVALO	117420	0	0.413292	3.18579	0.0172205	0.0861026	0.516615
1005	1005	0.288427	-77.9343	841291	10031926	PIMAMPIRO	0	2	5	0	0	0	1005	PIMAMPIRO	13454.8	0	0.034441	0.0861026	0	0	0
1006	1006	0.567059	-78.3166	798685	10062746	SAN_MIGUEL_DE_URCUQUI	0	1	12	0	1	1	1006	SAN MIGUEL DE URCUQUI	16972.2	0	0.0172205	0.206646	0	0.0172205	0.0172205
1101	1101	-4.06423	-79.2516	694095	9550563	LOJA	0	64	510	10	60	180	1101	LOJA	248471	0	1.10211	8.78246	0.172205	1.03323	3.09969
1102	1102	-4.33727	-79.604	654913	9520450	CALVAS	0	30	69	3	9	17	1102	CALVAS	29668.2	0	0.516615	1.18822	0.0516615	0.154985	0.292749
1103	1103	-3.98531	-79.3949	678207	9559323	CATAMAYO	0	5	40	1	3	14	1103	CATAMAYO	34036.2	0	0.0861026	0.688821	0.0172205	0.0516615	0.241087
1104	1104	-4.16771	-80.0296	607707	9539268	CELICA	0	4	10	1	0	4	1104	CELICA	15694.6	0	0.0688821	0.172205	0.0172205	0	0.0688821
1105	1105	-3.85328	-79.6705	647619	9573976	CHAGUARPAMBA	0	1	10	2	1	4	1105	CHAGUARPAMBA	7096.6	0	0.0172205	0.172205	0.034441	0.0172205	0.0688821
1106	1106	-4.54694	-79.4113	676254	9497223	ESPINDOLA	0	8	68	1	9	6	1106	ESPINDOLA	14933.4	0	0.137764	1.17099	0.0172205	0.154985	0.103323
1107	1107	-4.15951	-79.4561	671370	9540074	GONZANAMA	0	5	16	0	0	11	1107	GONZANAMA	12185.8	0	0.0861026	0.275528	0	0	0.189426
1108	1108	-4.3297	-79.9222	619603	9521344	MACARA	0	9	35	1	3	7	1108	MACARA	20171.4	0	0.154985	0.602718	0.0172205	0.0516615	0.120544
1109	1109	-4.01306	-79.759	637764	9556325	PALTAS	0	18	64	2	1	14	1109	PALTAS	24324.8	0	0.309969	1.10211	0.034441	0.0172205	0.241087
1110	1110	-3.9746	-80.0722	602997	9560623	PUYANGO	0	3	17	0	2	7	1110	PUYANGO	16161.4	0	0.0516615	0.292749	0	0.034441	0.120544
1111	1111	-3.53746	-79.3086	687877	9608828	SARAGURO	0	5	41	3	8	5	1111	SARAGURO	32645	0	0.0861026	0.706041	0.0516615	0.137764	0.0861026
1112	1112	-4.28146	-79.7823	635136	9526654	SOZORANGA	0	4	14	1	0	0	1112	SOZORANGA	7509	0	0.0688821	0.241087	0.0172205	0	0
1113	1113	-4.22339	-80.3242	575001	9533147	ZAPOTILLO	0	2	4	2	0	3	1113	ZAPOTILLO	13620	0	0.034441	0.0688821	0.034441	0	0.0516615
1114	1114	-4.09313	-80.1313	596427	9547527	PINDAL	0	2	11	0	0	2	1114	PINDAL	9781.4	0	0.034441	0.189426	0	0	0.034441
1115	1115	-4.34335	-79.3833	679409	9519728	QUILANGA	0	3	2	0	0	3	1115	QUILANGA	4392.6	0	0.0516615	0.034441	0	0	0.0516615
1116	1116	-3.93643	-79.597	655763	9564768	OLMEDO1	0	0	2	0	0	1	1116	OLMEDO1	4680.4	0	0	0.034441	0	0	0.0172205
1201	1201	-1.83883	-79.4327	674328	9796677	BABAHOYO	0	22	426	4	42	36	1201	BABAHOYO	167913	0	0.378851	7.33594	0.0688821	0.723262	0.619938
1202	1202	-1.68102	-79.6611	648941	9814145	BABA	0	0	34	1	14	6	1202	BABA	42492.2	0	0	0.585497	0.0172205	0.241087	0.103323
1203	1203	-1.80477	-79.3174	687171	9800432	MONTALVO	0	0	19	0	1	1	1203	MONTALVO	26921.8	0	0	0.32719	0	0.0172205	0.0172205
1204	1204	-1.55022	-79.5453	661829	9828598	PUEBLOVIEJO	0	0	31	6	4	13	1204	PUEBLOVIEJO	41253.2	0	0	0.533836	0.103323	0.0688821	0.223867
1205	1205	-1.04496	-79.4572	671670	9884458	QUEVEDO	0	1	216	16	30	27	1205	QUEVEDO	196756	0	0.0172205	3.71963	0.275528	0.516615	0.464954
1206	1206	-1.56621	-79.389	679220	9826818	URDANETA	0	0	19	3	0	3	1206	URDANETA	31612.4	0	0	0.32719	0.0516615	0	0.0516615
1207	1207	-1.37266	-79.4142	676428	9848221	VENTANAS	0	0	77	6	2	13	1207	VENTANAS	72340.6	0	0	1.32598	0.103323	0.034441	0.223867
1208	1208	-1.52556	-79.733	640943	9831338	VINCES	0	0	105	3	20	9	1208	VINCES	78588.8	0	0	1.80815	0.0516615	0.34441	0.154985
1209	1209	-1.33428	-79.7154	642918	9852484	PALENQUE	0	0	14	2	1	4	1209	PALENQUE	23527	0	0	0.241087	0.034441	0.0172205	0.0688821
1210	1210	-0.721517	-79.4817	668961	9920222	BUENA_FE	0	0	43	0	6	3	1210	BUENA FE	74134.6	0	0	0.740482	0	0.103323	0.0516615
1211	1211	-0.777476	-79.3066	688441	9914028	VALENCIA	0	1	33	4	2	3	1211	VALENCIA	49209.2	0	0.0172205	0.568277	0.0688821	0.034441	0.0516615
1212	1212	-1.18967	-79.5498	661349	9868463	MOCACHE	0	0	23	2	8	3	1212	MOCACHE	41716.2	0	0	0.396072	0.034441	0.137764	0.0516615
1213	1213	-1.13983	-79.3563	682894	9873962	QUINSALOMA	0	0	10	0	2	1	1213	QUINSALOMA	18734	0	0	0.172205	0	0.034441	0.0172205
1301	1301	-1.04108	-80.3643	570726	9884922	PORTOVIEJO	0	9	496	6	28	99	1301	PORTOVIEJO	307345	0	0.154985	8.54137	0.103323	0.482174	1.70483
1302	1302	-0.909542	-80.0339	607492	9899454	BOLIVAR2	0	0	143	6	29	7	1302	BOLIVAR2	44099.8	0	0	2.46253	0.103323	0.499395	0.120544
1303	1303	-0.464597	-79.9556	616221	9948640	CHONE	0	1	226	12	40	25	1303	CHONE	132078	0	0.0172205	3.89184	0.206646	0.688821	0.430513
1304	1304	-0.34303	-79.5631	659900	9962073	EL_CARMEN	0	2	71	1	20	17	1304	EL CARMEN	101773	0	0.034441	1.22266	0.0172205	0.34441	0.292749
1305	1305	-0.325025	-79.8174	631603	9964067	FLAVIO_ALFARO	0	0	32	2	3	5	1305	FLAVIO ALFARO	25088.2	0	0	0.551056	0.034441	0.0516615	0.0861026
1306	1306	-1.44543	-80.5909	545511	9840232	JIPIJAPA	0	2	84	4	9	16	1306	JIPIJAPA	74716.4	0	0.034441	1.44652	0.0688821	0.154985	0.275528
1307	1307	-0.941621	-80.1953	589530	9895912	JUNIN	0	0	13	1	6	1	1307	JUNIN	19389.8	0	0	0.223867	0.0172205	0.103323	0.0172205
1308	1308	-1.02715	-80.8034	521867	9886469	MANTA	0	20	500	5	67	51	1308	MANTA	250408	0	0.34441	8.61026	0.0861026	1.15377	0.878246
1309	1309	-1.12684	-80.6965	533769	9875448	MONTECRISTI	0	4	85	1	6	17	1309	MONTECRISTI	88701	0	0.0688821	1.46374	0.0172205	0.103323	0.292749
1310	1310	-1.66169	-80.3978	566979	9816322	PAJAN	0	2	34	5	1	8	1310	PAJAN	38077.2	0	0.034441	0.585497	0.0861026	0.0172205	0.137764
1311	1311	-0.887335	-79.8429	628755	9901903	PICHINCHA	0	1	32	0	4	1	1311	PICHINCHA	30737.4	0	0.0172205	0.551056	0	0.0688821	0.0172205
1312	1312	-0.905705	-80.4058	566110	9899887	ROCAFUERTE	0	0	19	0	3	2	1312	ROCAFUERTE	36202.6	0	0	0.32719	0	0.0516615	0.034441
1313	1313	-1.19613	-80.2124	587630	9867779	SANTA_ANA	0	0	34	0	0	3	1313	SANTA ANA	49030.8	0	0	0.585497	0	0	0.0516615
1314	1314	-0.743113	-80.4288	563555	9917860	SUCRE	0	1	70	4	5	11	1314	SUCRE	61229.2	0	0.0172205	1.20544	0.0688821	0.0861026	0.189426
1315	1315	-0.78006	-80.2713	581080	9913773	TOSAGUA	0	0	53	0	6	4	1315	TOSAGUA	41264	0	0	0.912687	0	0.103323	0.0688821
1316	1316	-1.38295	-80.3748	569546	9847134	24_DE_MAYO	0	1	23	1	1	2	1316	24 DE MAYO	29456.6	0	0.0172205	0.396072	0.0172205	0.0172205	0.034441
1317	1317	0.0951863	-79.8926	623235	10010523	PEDERNALES	0	0	33	2	0	7	1317	PEDERNALES	60546.8	0	0	0.568277	0.034441	0	0.120544
1318	1318	-1.36142	-80.2135	587492	9849507	OLMEDO2	0	1	3	0	0	1	1318	OLMEDO2	10278	0	0.0172205	0.0516615	0	0	0.0172205
1319	1319	-1.56357	-80.7507	527734	9827177	PUERTO_LOPEZ	0	0	11	2	2	2	1319	PUERTO LOPEZ	22983.6	0	0	0.189426	0.034441	0.034441	0.034441
1320	1320	-0.221444	-80.2306	585617	9975522	JAMA	0	0	13	0	0	5	1320	JAMA	25241.8	0	0	0.223867	0	0	0.0861026
1321	1321	-0.975675	-80.6037	544096	9892156	JARAMIJO	0	0	28	0	7	2	1321	JARAMIJO	23364	0	0	0.482174	0	0.120544	0.034441
1322	1322	-0.477509	-80.3592	571303	9947218	SAN_VICENTE	0	0	24	1	4	6	1322	SAN VICENTE	23937.6	0	0	0.413292	0.0172205	0.0688821	0.103323
1401	1401	-2.34266	-78.062	826792	9740721	MORONA	0	7	133	0	12	25	1401	MORONA	50299.2	0	0.120544	2.29033	0	0.206646	0.430513
1402	1402	-3.36482	-78.6528	760810	9627768	GUALAQUIZA	0	2	83	5	22	5	1402	GUALAQUIZA	18886.2	0	0.034441	1.4293	0.0861026	0.378851	0.0861026
1403	1403	-3.03868	-78.348	794790	9663770	LIMON_INDANZA	0	1	65	4	1	0	1403	LIMON INDANZA	10355.4	0	0.0172205	1.11933	0.0688821	0.0172205	0
1404	1404	-1.6717	-78.113	821249	9814990	PALORA	0	0	1	0	0	1	1404	PALORA	7546.8	0	0	0.0172205	0	0	0.0172205
1405	1405	-2.73707	-78.3655	792926	9697147	SANTIAGO	0	0	45	2	5	0	1405	SANTIAGO	10455.8	0	0	0.774923	0.034441	0.0861026	0
1406	1406	-2.48583	-78.2114	810133	9724912	SUCUA	0	1	90	8	24	5	1406	SUCUA	21483.8	0	0.0172205	1.54985	0.137764	0.413292	0.0861026
1407	1407	-1.98425	-77.9567	838603	9780368	HUAMBOYA	0	0	13	0	1	11	1407	HUAMBOYA	10510.4	0	0	0.223867	0	0.0172205	0.189426
1408	1408	-3.25679	-78.376	791625	9639643	SAN_JUAN_BOSCO	0	0	11	0	0	2	1408	SAN JUAN BOSCO	4540.8	0	0	0.189426	0	0	0.034441
1409	1409	-2.47569	-77.3913	901452	9725813	TAISHA	0	0	32	2	3	3	1409	TAISHA	22809.4	0	0	0.551056	0.034441	0.0516615	0.0516615
1410	1410	-2.76712	-78.0414	828987	9693738	LOGRONO	0	0	12	2	3	2	1410	LOGROÑO	6798.6	0	0	0.206646	0.034441	0.0516615	0.034441
1411	1411	-1.85845	-78.2758	803089	9794351	PABLO_SEXTO	0	0	4	0	0	0	1411	PABLO VI	2356.6	0	0	0.0688821	0	0	0
1412	1412	-2.9694	-77.9111	843431	9671309	TIWINTZA	0	0	10	0	0	2	1412	TIWINTZA	9012	0	0	0.172205	0	0	0.034441
1501	1501	-0.980938	-77.7909	857226	9891405	TENA	0	1	113	1	4	47	1501	TENA	70855	0	0.0172205	1.94592	0.0172205	0.0688821	0.809364
1503	1503	-0.719058	-77.9335	841363	9920408	ARCHIDONA	0	1	21	0	0	5	1503	ARCHIDONA	29315.6	0	0.0172205	0.361631	0	0	0.0861026
1504	1504	-0.251058	-77.6724	870480	9972203	EL_CHACO	0	0	11	1	5	1	1504	EL CHACO	9172.4	0	0	0.189426	0.0172205	0.0861026	0.0172205
1507	1507	-0.468954	-77.9748	836776	9948094	QUIJOS	0	0	12	3	2	2	1507	QUIJOS	6682.4	0	0	0.206646	0.0516615	0.034441	0.034441
1509	1509	-1.16407	-77.94	840598	9871150	CARLOS_JULIO_AROSEMENA_TOLA	0	0	4	0	0	0	1509	CARLOS JULIO AROSEMENA	4132.6	0	0	0.0688821	0	0	0
1601	1601	-1.89772	-76.8828	958287	9789698	PASTAZA	0	1	143	7	18	26	1601	PASTAZA	73828.4	0	0.0172205	2.46253	0.120544	0.309969	0.447733
1602	1602	-1.41507	-78.0486	828469	9843383	MERA	0	0	26	0	1	5	1602	MERA	14705.4	0	0	0.447733	0	0.0172205	0.0861026
1603	1603	-1.27361	-77.8642	849024	9859015	SANTA_CLARA	0	0	5	0	0	0	1603	SANTA CLARA	3936.6	0	0	0.0861026	0	0	0
1604	1604	-1.347	-76.7627	971808	9850705	ARAJUNO	0	0	1	1	0	0	1604	ARAJUNO	7423.6	0	0	0.0172205	0.0172205	0	0
1701	1701	-0.104022	-78.5191	776147	9988492	QUITO	0	239	5346	111	736	1104	1701	QUITO	2.55162e+06	0	4.1157	92.0609	1.91148	12.6743	19.0114
1702	1702	-0.00402207	-78.0746	825663	9999555	CAYAMBE	0	1	57	2	6	23	1702	CAYAMBE	98242.4	0	0.0172205	0.981569	0.034441	0.103323	0.396072
1703	1703	-0.49198	-78.6295	763844	9945574	MEJIA	0	15	90	0	7	14	1703	MEJIA	95785.8	0	0.258308	1.54985	0	0.120544	0.241087
1704	1704	0.0528346	-78.2768	803145	10005846	PEDRO_MONCAYO	0	3	27	1	0	15	1704	PEDRO MONCAYO	38706.4	0	0.0516615	0.464954	0.0172205	0	0.258308
1705	1705	-0.401223	-78.443	784622	9955608	RUMINAHUI	0	2	147	3	20	15	1705	RUMIÑAHUI	101643	0	0.034441	2.53142	0.0516615	0.34441	0.258308
1707	1707	-0.0381643	-78.8938	734421	9995779	SAN_MIGUEL_DE_LOS_BANCOS	0	0	16	0	0	1	1707	SAN MIGUEL DE LOS BANCOS	23356.2	0	0	0.275528	0	0	0.0172205
1708	1708	0.148949	-79.0579	716146	10016473	PEDRO_VICENTE_MALDONADO	0	0	9	1	1	4	1708	PEDRO VICENTE MALDONADO	15213.2	0	0	0.154985	0.0172205	0.0172205	0.0688821
1709	1709	0.1556	-79.2394	695943	10017207	PUERTO_QUITO	0	2	14	0	1	1	1709	PUERTO QUITO	23081.2	0	0.034441	0.241087	0	0.0172205	0.0172205
1801	1801	-1.27833	-78.7497	750407	9858596	AMBATO	0	28	641	12	142	135	1801	AMBATO	365054	0	0.482174	11.0383	0.206646	2.44531	2.32477
1802	1802	-1.33663	-78.2734	803437	9852093	BANOS_DE_AGUA_SANTA	0	0	37	0	2	3	1802	BAÑOS	22841.4	0	0	0.637159	0	0.034441	0.0516615
1803	1803	-1.35062	-78.6125	765676	9850585	CEVALLOS	0	0	15	0	2	1	1803	CEVALLOS	9191.8	0	0	0.258308	0	0.034441	0.0172205
1804	1804	-1.41751	-78.6941	756578	9843195	MOCHA	0	0	5	0	0	1	1804	MOCHA	7213	0	0	0.0861026	0	0	0.0172205
1805	1805	-1.27125	-78.425	786562	9859345	PATATE	0	0	10	0	2	12	1805	PATATE	14926.8	0	0	0.172205	0	0.034441	0.206646
1806	1806	-1.44618	-78.62	764832	9840015	QUERO	0	0	14	0	1	2	1806	QUERO	20364	0	0	0.241087	0	0.0172205	0.034441
1807	1807	-1.3609	-78.5319	774644	9849439	SAN_PEDRO_DE_PELILEO	0	4	70	2	5	12	1807	SAN PEDRO DE PELILEO	62795	0	0.0688821	1.20544	0.034441	0.0861026	0.206646
1808	1808	-1.12417	-78.4525	783516	9875621	SANTIAGO_DE_PILLARO	0	1	49	0	8	1	1808	SANTIAGO DE PILLARO	41687.6	0	0.0172205	0.843805	0	0.137764	0.0172205
1809	1809	-1.3665	-78.6802	758136	9848836	TISALEO	1	0	8	0	5	4	1809	TISALEO	13461.8	0.742843	0	0.137764	0	0.0861026	0.0688821
1901	1901	-4.01251	-78.9827	723970	9556214	ZAMORA	0	5	261	5	57	16	1901	ZAMORA	29731	0	0.0861026	4.49455	0.0861026	0.981569	0.275528
1902	1902	-4.84837	-79.1633	703692	9463821	CHINCHIPE	0	1	40	0	9	3	1902	CHINCHIPE	10165.6	0	0.0172205	0.688821	0	0.154985	0.0516615
1903	1903	-4.34287	-78.7626	748318	9519605	NANGARITZA	0	0	15	1	2	0	1903	NANGARITZA	6617.8	0	0	0.258308	0.0172205	0.034441	0
1904	1904	-3.60752	-78.967	725820	9601003	YACUAMBI	0	0	11	0	3	2	1904	YACUAMBI	6635.4	0	0	0.189426	0	0.0516615	0.034441
1905	1905	-3.74723	-78.6646	759394	9585466	YANTZAZA	0	2	60	1	8	7	1905	YANTZAZA	22819.6	0	0.034441	1.03323	0.0172205	0.137764	0.120544
1906	1906	-3.62275	-78.5356	773770	9599200	EL_PANGUI	0	0	18	3	1	1	1906	EL PANGUI	9990.6	0	0	0.309969	0.0516615	0.0172205	0.0172205
1907	1907	-3.93535	-78.7491	749950	9564682	CENTINELA_DEL_CONDOR	0	0	14	1	0	0	1907	CENTINELA DEL CONDOR	7548	0	0	0.241087	0.0172205	0	0
1908	1908	-4.56938	-79.0937	711497	9494655	PALANDA	0	0	6	0	0	2	1908	PALANDA	9319.8	0	0	0.103323	0	0	0.034441
1909	1909	-3.94452	-78.5955	767009	9563620	PAQUISHA	0	2	6	0	0	0	1909	PAQUISHA	4927.6	0	0.034441	0.103323	0	0	0
2001	2001	-0.826585	-89.4304	-441422	9907633	SAN_CRISTOBAL	0	0	14	2	7	0	2001	SAN CRISTOBAL	8690.8	0	0	0.241087	0.034441	0.120544	0
2002	2002	-0.55939	-91.1837	-639188	9937174	ISABELA	0	0	1	1	0	0	2002	ISABELA	2689.8	0	0	0.0172205	0.0172205	0	0
2003	2003	-0.627062	-90.3586	-546013	9929750	SANTA_CRUZ	0	0	27	3	3	0	2003	SANTA CRUZ	18067.6	0	0	0.464954	0.0516615	0.0516615	0
2101	2101	0.109827	-76.7765	970398	10012173	LAGO_AGRIO	0	4	157	0	13	52	2101	LAGO AGRIO	106865	0	0.0688821	2.70362	0	0.223867	0.895467
2102	2102	0.0817444	-77.587	880006	10009051	GONZALO_PIZARRO	0	0	5	0	1	1	2102	GONZALO PIZARRO	9483	0	0	0.0861026	0	0.0172205	0.0172205
2103	2103	0.0788519	-76.0111	1.05585e+06	10008749	PUTUMAYO	0	0	7	0	1	1	2103	PUTUMAYO	13022.6	0	0	0.120544	0	0.0172205	0.0172205
2104	2104	-0.317454	-76.4119	1011082	9964798	SHUSHUFINDI	0	0	39	2	5	10	2104	SHUSHUFINDI	51705	0	0	0.6716	0.034441	0.0861026	0.172205
2105	2105	0.402182	-77.6231	875976	10044531	SUCUMBIOS	0	0	11	0	1	3	2105	SUCUMBIOS	3677.2	0	0	0.189426	0	0.0172205	0.0516615
2106	2106	0.145725	-77.2328	919494	10016142	CASCALES	0	0	6	0	0	0	2106	CASCALES	13528.6	0	0	0.103323	0	0	0
2107	2107	-0.279854	-75.879	1.0706e+06	9968943	CUYABENO	0	0	7	0	0	1	2107	CUYABENO	7325.2	0	0	0.120544	0	0	0.0172205
2201	2201	-0.65436	-76.7723	970836	9927475	ORELLANA	0	0	89	2	21	28	2201	ORELLANA	84036.6	0	0	1.53263	0.034441	0.361631	0.482174
2202	2202	-0.949617	-75.8818	1.07021e+06	9894616	AGUARICO	0	0	1	0	0	0	2202	AGUARICO	4317.6	0	0	0.0172205	0	0	0
2203	2203	-0.280118	-76.8915	957567	9968958	LA_JOYA_DE_LOS_SACHAS	0	0	24	0	3	6	2203	LA JOYA DE LOS SACHAS	39272	0	0	0.413292	0	0.0516615	0.103323
2204	2204	-0.643525	-77.3525	906128	9928726	LORETO	0	1	9	0	2	0	2204	LORETO	23239.8	0	0.0172205	0.154985	0	0.034441	0
2301	2301	-0.306056	-79.1768	702910	9966154	SANTO_DOMINGO	0	6	788	17	162	136	2301	SANTO DOMINGO DE LOS TSACHILAS	418958	0	0.103323	13.5698	0.292749	2.78972	2.34199
2302	2302	0.0023	-79.3846	NA	NA	LA CONCORDIA	0	1	8	0	2	20	2302	LA CONCORDIA	48598	0	0.0172205	0.137764	0	0.034441	0.34441
2401	2401	-2.13649	-80.5691	547921	9763846	SANTA_ELENA	0	0	194	6	25	30	2401	SANTA ELENA	168254	0	0	3.34078	0.103323	0.430513	0.516615
2402	2402	-2.23955	-80.8947	511711	9752461	LA_LIBERTAD	0	6	107	1	29	9	2402	LIBERTAD	108556	0	0.103323	1.84259	0.0172205	0.499395	0.154985
2403	2403	-2.25944	-80.9203	508862	9750262	SALINAS	0	1	56	1	20	10	2403	SALINAS	82152.2	0	0.0172205	0.964349	0.0172205	0.34441	0.172205
9003	9003	-0.679699	-79.5923	656650	9924850	MANGA_DEL_CURA	0	0	0	0	0	1	9003	MANGA DEL CURA	24091.6	0	0	0	0	0	0.0172205
